# Supplementary material for: Mapping the emotional homunculus with fMRI
Source: iScience. 2024 May 18;27(6):109985. doi: 10.1016/j.isci.2024.109985 (PMC11167434; doi:10.1016/j.isci.2024.109985)
Supplement: Table S1. Participants’ ratings for each emotion, related to paragraph "The subjective experience of emotions: Single-subject analysis on participants’ ratings" in the Results section [file mmc5.xlsx]

## Sheet: Table S1
Table S1. Participants' ratings for each emotion, related to paragraph 2.1.2 of the Results section
	N 26	Mean	SD		N 26	Mean	SD
						4.32	0.562
	Happiness intensity	4.06	0.604		Happiness vividness
	Neutral matching Happiness intensity	1.91	0.902		Neutral matching Happiness vividness	3.29	0.732
	Serenity intensity	3.75	0.635		Serenity vividness	4.09	0.667
	Neutral matching Serenity intensity	1.68	0.694		Neutral matching Serenity vividness	3.24	0.857
	Fear intensity	3.73	0.783		Fear vividness	3.88	0.869
	Neutral matching Fear Intensity	1.59	0.818		Neutral matching Fear vividness	3.36	0.777
	Anger intensity	3.42	0.709		Anger vividness	3.81	0.784
	Neutral matching Anger intensity	1.73	0.89		Neutral matching Anger vividness	3.37	0.824
	Sadness intensity	4.14	0.719		Sadness vividness	4.17	0.703
	Neutral matching Sadness intensity	1.72	0.847		Neutral matching Sadness vividness	3.18	0.994
