# Supplementary material for: Mapping the emotional homunculus with fMRI
Source: iScience. 2024 May 18;27(6):109985. doi: 10.1016/j.isci.2024.109985 (PMC11167434; doi:10.1016/j.isci.2024.109985)
Supplement: Table S2. Conjunction map of motor execution and tactile stimulation (x, y, and z values express the millimetric distance from the origin in the MNI stereotactic coordinate system), related to Figure 2A [file mmc6.xlsx]

## Sheet: Sheet1
Table S2. Conjunction map of motor execution and tactile stimulation (x, y and z values express the millimetric distance from the origin in the MNI stereotactic coordinate system), related to Figure 2A.
		Left Hemisphere						Right Hemisphere
		MIN coordinates						MIN coordinates
		x	y	z	Z score			x	y	z	Z score
	Superior frontal gyrus, dorsolateral	-16	-8	76	4.17			-	-	-	-
	Precentral gyrus	-58	6	34	6.38		Precentral gyrus	62	8	26	4.88
	Precentral gyrus	-56	4	38	6.2			-	-	-	-
	Supplementary Motor Area	-6	-6	66	6.61		Supplementary Motor Area	6	-4	66	6.72
	Supplementary Motor Area	0	-2	52	5.23		Supplementary Motor Area	6	-2	52	5.3
	SupraMarginal gyrus	-54	-26	26	inf		SupraMarginal gyrus	52	-26	24	inf
	Rolandic Operculum	-52	0	10	7.7		Rolandic Operculum	56	-28	22	inf
		-	-	-	-		Rolandic Operculum	50	2	8	7.04
	Insula/Putamen	-36	-12	2	5.82		Insula	40	-6	-2	4.84
	Insula	-38	-8	-2	5.81			-	-	-	-
	Insula/Putamen	-32	-14	8	5.69			-	-	-	-
	Thalamus Ventral posterolateral	-16	-20	8	4.52		Thalamus Ventral Lateral	18	-14	10	4.77
	Putamen	-26	0	6	7.33		Putamen	28	0	6	7.12
		-	-	-	-		Putamen	32	-14	8	5.65
	Cerebellum	-20	-70	-54	4.9		Cerebellum	18	-70	-50	4.47
	Cerebellum	-16	-56	-54	3.19		Cerebellum	20	-56	-54	4.01
		-	-	-	-		Cerebellum	6	-70	-48	3.52
