# Supplementary material for: Mapping the emotional homunculus with fMRI
Source: iScience. 2024 May 18;27(6):109985. doi: 10.1016/j.isci.2024.109985 (PMC11167434; doi:10.1016/j.isci.2024.109985)
Supplement: Table S3. Body-segment-specific maps (x, y, and z values express the millimetric distance from the origin in the MNI stereotactic coordinate system), related to Figure 2B [file mmc7.xlsx]

## Sheet: Sheet1
Table S3. Body-segment-specific maps (x, y and z values express the millimetric distance from the origin in the MNI stereotactic coordinate system), related to Figure 2B.
	Hands > all body-segments	Left Hemisphere						Right Hemisphere
		MIN coordinates						MIN coordinates
		x	y	z	Z score			x	y	z	Z score
	Precentral gyrus	-36	-24	60	inf		Precentral gyrus	36	-22	52	inf
		_	_	_	_		Supplementary Motor Area_	6	-22	48	6.6
	Precuneus	0	-56	52	4.03		Precuneus	12	-48	42	4.52
	Precuneus	-10	-52	48	3.65			_	_	_	_
	Superior occipital gyrus	28	-80	38	4.32		Superior occipital gyrus	-22	-84	28	3.71
	Middle Occipital gyrus	-28	-86	32	3.76		Middle Occipital gyrus	42	-80	20	3.99
	Middle Occipital gyrus	-42	-86	10	3.65		Middle Occipital gyrus	38	-82	26	3.78
	Middle Occipital gyrus	-30	-90	16	3.65		Middle Occipital gyrus	42	-66	28	3.75
		_	_	_	_		Middle Occipital gyrus	30	-88	16	3.4
	Middle Temporal gyrus	-58	-32	-6	5.15			_	_	_	_
	Middle Temporal gyrus	-54	-14	-8	5.06			_	_	_	_
	Middle Temporal gyrus	-56	-24	-4	5.02			_	_	_	_
	Cerebellum	-20	-50	-24	6.82		Cerebellum	18	-50	-22	6.64
	Face > all body segments	Left Hemisphere						Right Hemisphere
		MIN coordinates						MIN coordinates
		x	y	z	Z score			x	y	z	Z score
		_	_	_	_		Superior frontal gyrus, dorsolateral	28	26	46	4.42
	Superior frontal gyrus, medial	-12	52	8	3.58		Superior frontal gyrus, dorsolateral	22	22	62	3.39
	Middle Frontal gyrus	-24	44	4	3.4		Middle Frontal gyrus	38	12	48	3.6
		_	_	_	_		Middle Frontal gyrus	36	12	60	3.58
		_	_	_	_		Middle Frontal gyrus	50	24	40	3.3
	Inferior frontal gyrus, triangular part /Insula	-28	38	8	3.59			_	_	_	_
	Postcentral gyrus	-46	-12	36	inf		Postcentral gyrus	48	-8	34	inf
	Superior parietal gyrus inferior	-26	-80	46	4.47		Superior parietal gyrus inferior	26	-76	50	5.07
	Supramarginal and angular gyri	-32	-78	44	4.55			_	_	_	_
	Praecuneus	-14	-68	32	5.03		Praecuneus	10	-48	40	4.78
	Praecuneus	-14	-72	34	5.04		Praecuneus	14	-68	30	4.73
		_	_	_	_		Praecuneus	6	-68	42	4.69
	Cuneus	-16	-82	38	4.8			_	_	_	_
	Occipital Sup	-18	-80	30	4.75		Occipital Sup	24	-66	38	5.03
		_	_	_	_		Occipital Sup	24	-78	46	5.14
		_	_	_	_		Occipital Sup	26	-78	20	4.62
		_	_	_	_		Occipital Sup	24	-80	28	4.6
	Occipital Mid	-34	-72	38	4.47			_	_	_	_
		_	_	_	_		Angular	46	-56	32	4.76
		_	_	_	_		Temporal Mid	52	0	-22	4.53
	Cingulum Ant	-12	24	20	3.58			_	_	_	_
	Cingulum Ant	-14	32	12	3.54			_	_	_	_
		_	_	_	_		Cingulum Mid	14	32	32	3.32
	ACC sup	-14	32	26	3.66			_	_	_	_
		_	_	_	_		Anterior cingulate cortex_pre	12	50	8	5.37
		_	_	_	_		Anterior cingulate cortex_pre	8	46	24	4.23
	Caudate	-20	30	10	3.47		Caudate	6	12	16	5.08
	Trunk > all body segments	Left Hemisphere						Right Hemisphere
		MIN coordinates						MIN coordinates
		x	y	z	Z score			x	y	z	Z score
	Middle Frontal gyrus	-34	54	14	5.19			_	_	_	_
	Middle Frontal gyrus	-30	56	16	4.92			_	_	_	_
	Superior frontal gyrus, dorsolateral	-28	54	24	3.62			_	_	_	_
	Paracentral Lobule	-18	-26	64	7.55		Paracentral Lobule	18	-26	64	7.06
							Paracentral Lobule	12	-34	56	5.09
	Middle cingulate & paracingulate gyri	-10	-38	54	5.94			_	_	_	_
	Posterior cingulate gyrus	-14	-42	8	4.38		Posterior cingulate gyrus	10	-38	8	4.21
	Precuneus	-6	-70	54	5.05		Precuneus	8	-70	58	4.68
	Precuneus	-6	-60	58	4.34		Precuneus	2	-68	58	4.56
	Precuneus	-8	-80	46	4.21			_	_	_	_
	Superior occipital gyrus	-18	-90	28	4.57		Superior occipital gyrus	20	-90	28	4.32
	Middle occipital gyrus	-20	-84	16	4.11			_	_	_	_
	Hippocampus	-30	-38	4	4.98		Hippocampus	36	-34	-6	4.34
	Feet > all body segments	Left Hemisphere						Right Hemisphere
		MIN coordinates						MIN coordinates
		x	y	z	Z score			x	y	z	Z score
	Paracentral Lobule	-4	-30	68	inf			_	_	_	_
	Precuneus	-4	-54	48	4.29		Precuneus	12	-48	40	5.08
	Cuneus	-12	-94	26	3.72			_	_	_	_
	Cuneus	-10	-98	16	3.4			_	_	_	_
	Middle occipital gyrus	-32	-90	18	4.56			_	_	_	_
	Middle occipital gyrus	-32	-80	40	4.5			_	_	_	_
	Middle occipital gyrus	-32	-88	24	4.3			_	_	_	_
	Middle occipital gyrus	-30	-88	28	4.24			_	_	_	_
	Middle occipital gyrus	-34	-86	28	4.07			_	_	_	_
	Superior occipital gyrus	-22	-94	22	3.84			_	_	_	_
	Middle occipital gyrus	-20	-98	14	3.37			_	_	_	_
