# Supplementary material for: Mapping the emotional homunculus with fMRI
Source: iScience. 2024 May 18;27(6):109985. doi: 10.1016/j.isci.2024.109985 (PMC11167434; doi:10.1016/j.isci.2024.109985)
Supplement: Table S4. Emotional recall > Neutral recall (x, y, and z values express the millimetric distance from the origin in the MNI stereotactic coordinate system), related to Figure 3A [file mmc8.xlsx]

## Sheet: Sheet1
Table S4. Emotional recall > Neutral recall (x, y and z values express the millimetric distance from the origin in the MNI stereotactic coordinate system), related to Figure 3A.
		Left Hemisphere						Right Hemisphere
		MIN coordinates						MIN coordinates
		x	y	z	Z score			x	y	z	Z score
	Superior frontal gyrus, dorsolateral	-16	56	32	inf			_	_	_	_
	Superior frontal gyrus, medial	-8	56	18	inf			_	_	_	_
	Superior frontal gyrus, medial	2	56	16	inf			_	_	_	_
	Inferior frontal gyrus, triangular part	-46	26	4	inf			_	_	_	_
	Inferior frontal gyrus, triangular part	-46	20	12	inf			_	_	_	_
	Supplementary Motor Area	-6	18	64	inf		Supplementary Motor Area	6	12	66	inf
		_	_	_	_		Supplementary Motor Area	6	20	64	inf
	Middle Temporal gyrus	-46	2	-32	inf			_	_	_	_
	Middle Temporal gyrus	-52	0	-24	inf			_	_	_	_
	Amygdala	-20	-6	-12	inf			_	_	_	_
	Amygdala/Hippocampus	-12	-8	-10	inf		Amygdala/Hippocampus	10	-4	-10	inf
	Mediodorsal medial magnocellular	-4	-6	2	inf			_	_	_	_
	Insula	-32	16	-10	inf			_	_	_	_
		_	_	_	_		Cerebellum	26	-80	-36	inf
