# Supplementary material for: Mapping the emotional homunculus with fMRI
Source: iScience. 2024 May 18;27(6):109985. doi: 10.1016/j.isci.2024.109985 (PMC11167434; doi:10.1016/j.isci.2024.109985)
Supplement: Table S5. Neutral recall > Emotion recall (x, y, and z values express the millimetric distance from the origin in the MNI stereotactic coordinate system), related to Figure 3B [file mmc9.xlsx]

## Sheet: Sheet1
Table S5. Neutral recall > Emotion recall (x, y and z values express the millimetric distance from the origin in the MNI stereotactic coordinate system), related to Figure 3B
		Left Hemisphere						Right Hemisphere
		MIN coordinates						MIN coordinates
		x	y	z	Z score			x	y	z	Z score
	Cuneus	-18	-60	18	5.6		Cuneus	20	-58	20	6.18
		_	_	_	_		Middle Occipital gyrus	42	-72	30	4.3
