# Supplementary material for: Mapping the emotional homunculus with fMRI
Source: iScience. 2024 May 18;27(6):109985. doi: 10.1016/j.isci.2024.109985 (PMC11167434; doi:10.1016/j.isci.2024.109985)
Supplement: Table S6. Discrete emotions masked over the whole-body sensorimotor maps (x, y, and z values express the millimetric distance from the origin in the MNI stereotactic coordinate system), related to Figure 5 [file mmc10.xlsx]

## Sheet: Sheet1
Table S6. Discrete Emotions masked over the whole-body sensorimotor maps (x, y and z values express the millimetric distance from the origin in the MNI stereotactic coordinate system), related to Figure 5.
	Happiness on whole-body	Left Hemisphere					Right Hemisphere
		MIN coordinates					MIN coordinates
		x	y	z	Z score		x	y	z	Z score
	Inferior frontal gyrus, opercular part	-56	6	-2	3.26		_	_	_	_
	Inferior frontal gyrus, opercular part	-52	10	16	5.82		_	_	_	_
	Supplementary Motor Area	0	4	66	4.62	Supplementary Motor Area	4	6	66	4.87
	Supplementary Motor Area	-6	2	64	4.32		_	_	_	_
	Supplementary Motor Area	-8	-6	62	3.77
	Supramarginal	-50	-46	24	4.67		_	_	_	_
	Rolandic Operculum	-60	-2	-2	4.19	Rolandic Operculum	54	4	-6	3.51
	Pallidum	-18	-2	-8	4.49	Pallidum	18	-2	12	3.51
			_	_	_	Pallidum	18	-4	0	3.13
		_
		_	_	_	_	Pallidum	18	-6	-6	3.17
		_	_	_	_	Lingual	20	-72	-46	4.29
	Superior Temporal gyrus	-62	-18	6	4.37		_	_	_	_
	Superior Temporal gyrus	-56	0	-4	4.13		_	_	_	_
	Temporal pole: Superior temporal gyrus	-52	8	2	3.12
	Middle Temporal gyrus	-62	-32	12	3.47	Middle Temporal gyrus	66	-30	16	3.9
		-26	10	12	4.96		_	_	_	_
	Lenticular nucleus, putamen
		-20	4	14	4.32		_	_	_	_
	Lenticular nucleus, putamen
		-28	10	-4	3.23		_	_	_	_
	Lenticular nucleus, putamen
		_	_	_	_	Insula	50	10	2	3.32
	Thalamus Ventral lateral	-16	-4	10	3.98	Thalamus Ventral lateral	16	-4	4	3.33
	Cerebellum	-26	-64	-50	4.21	Cerebellum	24	-68	-50	4.37
						Cerebellum	26	-64	-52	4.08
						Cerebellum	6	-72	-46	3.29
	Sadness on whole body	Left Hemisphere					Right Hemisphere
		MIN coordinates					MIN coordinates
		x	y	z	Z score		x	y		z	Z score
		_	_	_	_	Superior frontal gyrus, dorsolateral	18	-10		64	3.31
	Inferior frontal gyrus, opercular part	-50	8	4	4.12		54	12		4	4.11
						Inferior frontal gyrus, opercular part
	Inferior frontal gyrus, opercular part	-54	10	14	3.43		62	12		20	3.66
						Inferior frontal gyrus, opercular part
	Precentral gyrus	-50	2	42	4.22	Precentral gyrus	58	10		34	4.07
						Precentral	56	8		40	4.01
	Supplementary Motor Area	-6	2	66	4.99	Supplementary Motor Area	6	6		66	5.28
	Supplementary Motor Area	0	4	68	4.62	Supplementary Motor Area	4	-6		62	4.14
		_	_	_	_	Supplementary Motor Area	16	-6		68	3.22
	Supramarginal gyrus	-54	-44	28	3.9	Supramarginal gyrus	60	-36		24	3.79
	Supramarginal gyrus	-50	-46	24	3.57		_	_		_	_
		_	_	_	_	Lenticular nucleus, pallidum	20	0		-8	5.65
		_	_	_	_	Caudate nucleus	20	2		14	4.94
		_	_	_	_	Caudate nucleus	18	2		10	4.51
		_	_	_	_	Lingual gyrsu	6	-68		-50	4.03
	Lenticular nucleus, putamen	-22	-2	-10	5.6		30	8		-6	3.6
						Lenticular nucleus, putamen
	Lenticular nucleus, putamen	-30	6	-6	5.13		34	4		-4	3.38
						Lenticular nucleus, putamen
	Lenticular nucleus, putamen	-20	2	10	4.44		36	-4		-4	3.13
						Lenticular nucleus, putamen
	Lenticular nucleus, putamen	-32	-18	-4	3.31		_	_		_	_
	Lenticular nucleus, putamen	-34	-16	-6	3.12		_	_		_	_
	Thalamus Ventral lateral	-12	-16	10	3.16		10	-14		-2	4.34
						Thalamus Ventral lateral
		-16	-4	10	4.56		14	-4		10	3.86
	Thalamus Ventral lateral					Thalamus Ventral lateral
		-12	-14	-2	3.71		6	-72		-46	3.29
	Thalamus Ventral lateral
	Insula	-30	8	10	5.08	Insula	54	10		-4	3.99
	Insula	-34	-8	-4	3.31	Insula	38	4		-2	3.29
	Cerebellum	-14	-70	-52	3.11		_	_		_	_
	Fear on whole-body	Left Hemisphere					Right Hemisphere
		MIN coordinates					MIN coordinates
		x	y	z	Z score		x	y	z	Z score
	Inferior frontal gyrus, opercular part	-54	8	6	3.41	Inferior frontal gyrus, opercular part	50	10	0	4.5
	Supplementary Motor Area	-6	2	66	4.99	Supplementary Motor Area	6	6	66	5.28
		_	_	_	_	Precentral gyrus	56	8	40	4.01
		_	_	_	_	Supramarginal gyrus	66	-36	32	3.46
		_	_	_	_	Rolandic Operculum	54	12	2	4.37
		_	_	_	_	Caudate nucleus	20	8	10	3.67
		_	_	_	_	Caudate nucleus	22	4	14	3.32
		_	_	_	_	Superior temporal gyrus	64	-38	36	3.67
	Lenticular nucleus, pallidum	-16	-2	-6	4.18	Lenticular nucleus, pallidum	18	0	-4	4.09
	Lenticular nucleus, putamen	-18	4	8	4.06	Lenticular nucleus, putamen	30	8	-6	3.6
	Lenticular nucleus, putamen	-22	6	10	4.01	Lenticular nucleus, putamen	20	-2	-8	4.07
		_	_	_	_	Lenticular nucleus, putamen	30	6	-6	3.51
		_	_	_	_	Lenticular nucleus, putamen	34	4	-4	3.37
	Thalamus ventral lateral	-16	-4	10	3.8		_	_	_	_
		_	_	_	_	Cerebellum	20	-74	-48	3.11
	Anger on whole-body	Left Hemisphere					Right Hemisphere
		MIN coordinates					MIN coordinates
		x	y	z	Z score		x	y	z	Z score
	Inferior frontal gyrus, opercular part	-50	8	8	3.83	Inferior frontal gyrus, opercular part	50	10	0	3.1
	Inferior frontal gyrus, opercular part	-52	10	16	3.61		_	_	_	_
	Inferior frontal gyrus, opercular part	-56	12	24	3.12		_	_	_	_
	Inferior frontal gyrus, triangular part	-58	14	28	3.27		_	_	_	_
		_	_	_	_	Supplementary Motor Area	4	6	66	4.25
	SupraMarginal gyrus	-52	-44	30	3.24		_	_	_	_
	Insula	-28	14	6	3.23		_	_	_	_
	Serenity on whole-body	Left Hemisphere					Right Hemisphere
		MIN coordinates					MIN coordinates
		x	y	z	Z score		x	y	z	Z score
						Supplementary Motor Area	4	6	68	3.84
						Lenticular nucleus, pallidum	18	0	-4	4.09
	Lenticular nucleus, putamen	-18	-2	-8	3.99	Lenticular nucleus, putamen	22	8	-2	3.55
		-22	12	2	3.62
	Lenticular nucleus, putamen
		-22	8	14	3.61
	Lenticular nucleus, putamen
		-22	10	10	3.55
	Lenticular nucleus, putamen
	Cerebellum	-28	-66	-54	3.36
