# Supplementary material for: Mapping the emotional homunculus with fMRI
Source: iScience. 2024 May 18;27(6):109985. doi: 10.1016/j.isci.2024.109985 (PMC11167434; doi:10.1016/j.isci.2024.109985)
Supplement: Table S7. Happiness emotions masked over body-segment-specific maps (x, y, and z values express the millimetric distance from the origin in the MNI stereotactic coordinate system), related to Figure 6 [file mmc11.xlsx]

## Sheet: Sheet1
Table S7. Happiness masked over body-segment-specific maps (x, y and z values express the millimetric distance from the origin in the MNI stereotactic coordinate system), related to Figure 6.
	Happinness over Face	Left Hemisphere					Right Hemisphere
		MIN coordinates					MIN coordinates
		x	y	z	Z score		x	y	z	Z score
	Superior frontal gyrus, medial	-12	50	18	4.18	Superior frontal gyrus, medial	6	52	16	4.82
	Superior frontal gyrus, medial	-12	52	14	4.31	_	_	_	_	_
	Superior frontal gyrus, medial	-12	38	26	3.43	_	_	_	_	_
	Superior frontal gyrus, dorsolateral	-16	36	30	4.11	Superior frontal gyrus, dorsolateral	16	34	30	3.67
	Precentral gyrus	-42	-8	40	3.53		_	_	_	_
	Precentral gyrus	-46	-8	42	3.49		_	_	_	_
	Anterior cingulate cortex, supracallosal	-8	10	22	3.42		_	_	_	_
						Anterior cingulate cortex, pregenual	4	50	22	4.86
						Superior temporal gyrus	60	-4	-12	5.21
						Temporal pole: Middle temporal gyrus	54	6	-18	4.81
	Posterior cingulate gyrus	-4	-54	32	3.8
						No Brain regions	26	-40	22	4.14
	Happiness over Hands	Left Hemisphere					Right Hemisphere
		MIN coordinates					MIN coordinates
		x	y	z	Z score		x	y	z	Z score
	Middle temporal gyrus	-62	-18	-2	5.64		_	_	_	_
	Middle temporal gyrus	-56	-8	-12	5.49
	Middle temporal gyrus	-58	-14	-6	5.44
	Middle temporal gyrus	-64	-36	4	5.06
	Middle temporal gyrus	-56	-36	0	4.85
		-12	-20	52	3.12		_	_	_	_
	Thalamus Intralaminar
	Happiness over Trunk	Left Hemisphere					Right Hemisphere
		MIN coordinates					MIN coordinates
		x	y	z	Z score		x	y	z	Z score
	Superior frontal gyrus, dorsolateral	-26	54	26	3.45		_	_	_	_
	Superior frontal gyrus, dorsolateral	-26	56	16	3.11		_	_	_	_
	Posterior cingulate gyrus	0	-36	18	3.6	Posterior cingulate gyrus	4	-36	6	3.13
	Posterior cingulate gyrus	-4	-48	24	3.47		_	_	_	_
	Posterior cingulate gyrus	-10	-46	22	3.22		_	_	_	_
		_	_	_	_	Hippocampus	38	-28	-8	3.57
