# Supplementary material for: Mapping the emotional homunculus with fMRI
Source: iScience. 2024 May 18;27(6):109985. doi: 10.1016/j.isci.2024.109985 (PMC11167434; doi:10.1016/j.isci.2024.109985)
Supplement: Table S8. Serenity masked over body-segment-specific maps (x, y, and z values express the millimetric distance from the origin in the MNI stereotactic coordinate system), related to Figure 6 [file mmc12.xlsx]

## Sheet: Sheet1
Table S8. Serenity masked over body-segment-specific maps (x, y and z values express the millimetric distance from the origin in the MNI stereotactic coordinate system), related to Figure 6.
	Serenity over Face	Left Hemisphere					Right Hemisphere
		MIN coordinates					MIN coordinates
		x	y	z	Z score		x	y	z	Z score
	Superior frontal gyrus, medial	-2	58	0	4.82	Superior frontal gyrus, medial	4	56	12	3.37
	Superior frontal gyrus, medial	-10	56	6	4.02		_	_	_	_
		_	_	_	_	Rolandic Operculum	46	4	-28	3.37
	Precuneus	-6	-54	30	4.11	Precuneus	6	-54	28	3.13
	Precuneus	-2	-58	34	3.51		_	_	_	_
		_	_	_	_	Middle Temporal gyrus	60	-4	-16	3.17
	Cingulate	-12	22	16	3.64	Cingulate	2	-54	32	3.27
	Serenity over Hands	Left Hemisphere					Right Hemisphere
		MIN coordinates					MIN coordinates
		x	y	z	Z score		x	y	z	Z score
	Middle Temporal gyrus	-52	-38	-2	3.87		_	_	_	_
	Middle Temporal gyrus	-52	-28	-4	3.48		_	_	_	_
	Middle Temporal gyrus	-54	-8	-14	3.86		_	_	_	_
	Serenity over Trunk	Left Hemisphere					Right Hemisphere
		MIN coordinates					MIN coordinates
		x	y	z	Z score		x	y	z	Z score
	Precuneus	-4	-50	22	3.46		_	_	_	_
	Precuneus	-16	-50	32	3.26		_	_	_	_
	Posterior cingulate gyrus	-4	-48	26	3.24		_	_	_	_
	Serenity over Feet	Left Hemisphere					Right Hemisphere
		MIN coordinates					MIN coordinates
		x	y	z	Z score		x	y	z	Z score
	Precuneus nucleus	-14	-52	34	3.31		_	_	_	_
