# Supplementary material for: Mapping the emotional homunculus with fMRI
Source: iScience. 2024 May 18;27(6):109985. doi: 10.1016/j.isci.2024.109985 (PMC11167434; doi:10.1016/j.isci.2024.109985)
Supplement: Table S9. Anger masked over body-segment-specific maps (x, y, and z values express the millimetric distance from the origin in the MNI stereotactic coordinate system), related to Figure 6 [file mmc13.xlsx]

## Sheet: Sheet1
Table S9. Anger masked over body-segment-specific maps (x, y and z values express the millimetric distance from the origin in the MNI stereotactic coordinate system), related to Figure 6.
	Anger over Face	Left Hemisphere					Right Hemisphere
		MIN coordinates					MIN coordinates
		x	y	z	Z score		x	y	z	Z score
	Superior frontal gyrus, dorsolateral	-22	48	4	3.24		_	_	_	_
	Superior frontal gyrus, medial	-6	54	8	5	Superior frontal gyrus, medial	4	54	14	5.08
	Superior frontal gyrus, medial	-12	36	30	3.68		_	_	_	_
						Anterior cingulate cortex, pregenual	4	50	22	4.19
	Anterior cingulate cortex, supracallosal	-8	20	20	3.72		_	_	_	_
	Anterior cingulate cortex, supracallosal	-10	32	28	3.62		_	_	_	_
	Supramarginal and angular gyri	-44	-60	52	3.81		_	_	_	_
	Supramarginal and angular gyri	-48	-58	50	3.8		_	_	_	_
	Angular gyrus	-50	-58	36	4.59		_	_	_	_
	Angular gyrus	-40	-68	48	3.65		_	_	_	_
	Angular gyrus	-44	-64	28	3.28		_	_	_	_
		_	_	_	_	Middle Temporal gyrus	48	6	-28	4.82
	Posterior cingulate gyrus	-6	-54	32	4.6		_	_	_	_
	Caudate nucleus	-10	14	18	3.58		_	_	_	_
	Anger over Hands	Left Hemisphere					Right Hemisphere
		MIN coordinates					MIN coordinates
		x	y	z	Z score		x	y	z	Z score
	Middle Temporal gyrus	-50	-40	-2	4.56		_	_	_	_
	Middle Temporal gyrus	-62	-24	-4	3.26		_	_	_	_
	Middle Temporal gyrus	-54	-8	-14	3.27		_	_	_	_
	Middle Temporal gyrus	-52	-18	-10	3.12		_	_	_	_
	Anger over Trunk	Left Hemisphere					Right Hemisphere
		MIN coordinates					MIN coordinates
		x	y	z	Z score		x	y	z	Z score
	Middle frontal gyrus	-30	50	12	3.21		_	_	_	_
	Middle frontal gyrus	-32	50	16	3.14		_	_	_	_
	Precuneus	-6	-62	40	3.23		_	_	_	_
	Precuneus	-4	-66	40	3.14		_	_	_	_
	Posterior cingulate gyrus	-6	-48	26	3.1		_	_	_	_
	Anger over Feet	Left Hemisphere					Right Hemisphere
		MIN coordinates					MIN coordinates
		x	y	z	Z score		x	y	z	Z score
	Angular gyrus	-38	-70	48	3.57		_	_	_	_
	Precuneus	-6	-54	38	3.9		_	_	_	_
	Precuneus	-4	-58	40	3.73		_	_	_	_
