# Supplementary material for: Mapping the emotional homunculus with fMRI
Source: iScience. 2024 May 18;27(6):109985. doi: 10.1016/j.isci.2024.109985 (PMC11167434; doi:10.1016/j.isci.2024.109985)
Supplement: Table S10. Fear masked over body-segment-specific maps (x, y, and z values express the millimetric distance from the origin in the MNI stereotactic coordinate system), related to Figure 6 [file mmc14.xlsx]

## Sheet: Sheet1
Table S10. Fear masked over body-segment-specific maps (x, y and z values express the millimetric distance from the origin in the MNI stereotactic coordinate system), related to Figure 6.
	Fear over Face	Left Hemisphere					Right Hemisphere
		MIN coordinates					MIN coordinates
		x	y	z	Z score		x	y	z	Z score
	Superior frontal gyrus, medial	2	46	22	3.86	Superior frontal gyrus, medial	10	40	32	3.78
	Superior frontal gyrus, medial	-6	54	10	3.19	Superior frontal gyrus, medial	4	54	14	4
	Superior frontal gyrus, medial	-4	54	6	3.16		_	_	_	_
	Superior frontal gyrus, medial	-12	50	18	4.2		_	_	_	_
	Supramarginal and angular gyri	-48	-58	50	3.84	Supramarginal and angular gyri	58	-52	40	3.16
	Supramarginal and angular gyri	-52	-58	44	3.44		_	_	_	_
		_	_	_	_	Anterior cingulate cortex, pregenual	4	50	16	4.03
		_	_	_	_	Anterior cingulate cortex, pregenual	4	50	22	3.94
	Anterior cingulate cortex, supracallosal	-12	34	30	4.08	Anterior cingulate cortex, supracallosal	8	12	22	4.23
	Anterior cingulate cortex, supracallosal	-10	36	24	4.02	Anterior cingulate cortex, supracallosal	8	34	30	4.03
		_	_	_	_	Anterior cingulate cortex, supracallosal	14	28	14	3.15
		_	_	_	_	Anterior cingulate cortex, supracallosal	10	26	18	3.15
		_	_	_	_	Middle temporal gyrus	50	6	-26	3.71
		_	_	_	_	Cingulate	12	32	30	4.03
	Angular gyrus	-52	-62	36	3.45		_	_	_	_
	Angular gyrus	-50	-58	36	3.33		_	_	_	_
		-10	12	18	4.55	Caudate nucleus	10	8	18	4.37
	Caudate nucleus
	Fear over Hands	Left Hemisphere					Right Hemisphere
		MIN coordinates					MIN coordinates
		x	y	z	Z score		x	y	z	Z score
	Middle temporal gyrus	-54	-28	-4	3.15		_	_	_	_
	Middle temporal gyrus	-52	-16	-12	3.11		_	_	_	_
	Cerebellum	-12	-50	-18	3.52	Cerebellum	16	-46	-20	3.64
	Cerebellum	-26	-48	-26	3.43	Cerebellum	26	-48	-28	3.23
	Cerebellum	-22	-46	-24	3.43		_	_	_	_
	Fear over Trunk	Left Hemisphere					Right Hemisphere
		MIN coordinates					MIN coordinates
		x	y	z	Z score		x	y	z	Z score
	Superior frontal gyrus, dorsolateral	-26	54	26	3.95		_	_	_	_
