# Supplementary material for: Mapping the emotional homunculus with fMRI
Source: iScience. 2024 May 18;27(6):109985. doi: 10.1016/j.isci.2024.109985 (PMC11167434; doi:10.1016/j.isci.2024.109985)
Supplement: Table S11. Sadness masked over body-segment-specific maps (x, y, and z values express the millimetric distance from the origin in the MNI stereotactic coordinate system), related to Figure 6 [file mmc15.xlsx]

## Sheet: Sheet1
Table S11. Sadness masked over body-segment-specific maps (x, y and z values express the millimetric distance from the origin in the MNI stereotactic coordinate system), related to Figure 6.
	Sadness over Face	Left Hemisphere					Right Hemisphere
		MIN coordinates					MIN coordinates
		x	y	z	Z score		x	y	z	Z score
	Superior frontal gyrus, dorsolateral	-14	36	32	5.19	Superior frontal gyrus, dorsolateral	26	42	44	3.82
	Superior frontal gyrus, medial	-2	56	6	6.32	Superior frontal gyrus, dorsolateral	24	22	38	3.14
	Superior frontal gyrus, medial	-8	56	10	6.22	Superior frontal gyrus, medial	4	54	14	6.52
	Superior frontal gyrus, medial	-12	42	18	5.31	Superior frontal gyrus, medial	10	40	32	3.89
	Superior frontal gyrus, medial	2	46	22	5.02		_	_	_	_
	Precentral gyrus	-40	-8	40	4.4	Precentral gyrus	46	-4	42	3.97
	Precentral gyrus	-44	-8	42	4.28	Precentral gyrus	46	-10	42	3.76
		_	_	_	_	Precentral gyrus	40	-14	36	3.51
		_	_	_	_	Precentral gyrus	44	-2	30	3.27
	Postcentral gyrus	-44	-16	44	3.8	Postcentral gyrus	38	-10	30	3.71
	Supramarginal and angular gyri	-44	-60	52	3.2		_	_	_	_
		_	_	_	_	Anterior cingulate cortex, pregenual	10	42	14	4.56
	Anterior cingulate cortex, supracallosal	-10	36	24	4.99	Anterior cingulate cortex, supracallosal	8	36	24	3.98
	Anterior cingulate cortex, supracallosal	-10	20	22	3.76	Anterior cingulate cortex, supracallosal	8	12	22	4.29
	Angular gyrus	-50	-58	36	4.66		_	_	_	_
	Angular gyrus	-52	-62	36	4.58		_	_	_	_
	Angular gyrus	-44	-62	32	4.1		_	_	_	_
		_	_	_	_	Middle cingulate & paracingulate gyri	12	32	30	4.81
		_	_	_	_	Middle cingulate & paracingulate gyri	8	34	30	4.52
	Posterior cingulate gyrus	-6	-52	30	4.99		_	_	_	_
	Posterior cingulate gyrus	-2	-52	32	4.86		_	_	_	_
		_	_	_	_	Middle temporal gyrus	50	4	-30	4.63
		_	_	_	_	Middle temporal gyrus	56	-10	-12	4.11
	Caudate nucleus	-10	10	20	3.5	Caudate nucleus	14	12	18	4.96
	Caudate nucleus	-10	14	22	3.43		_	_	_	_
		_	_	_	_	No Brain Regions	22	-40	26	3.65
	Sadness over Hands	Left Hemisphere					Right Hemisphere
		MIN coordinates					MIN coordinates
		x	y	z	Z score		x	y	z	Z score
		_	_	_	_	Superior frontal gyrus, dorsolateral	32	-10	60	3.27
	Postcentral gyrus	-40	-20	44	3.88		_	_	_	_
	Precuneus	-8	-56	44	3.38		_	_	_	_
	Precuneus	-10	-52	42	3.3		_	_	_	_
	Middle cingulate & paracingulate gyri	-2	-20	42	3.62		_	_	_	_
	Middle cingulate & paracingulate gyri	-4	-16	44	3.51		_	_	_	_
	Middle temporal gyrus	-56	-8	-12	4.39		_	_	_	_
	Middle temporal gyrus	-54	-32	-2	4.35		_	_	_	_
	Middle temporal gyrus	-56	-26	-4	4.26		_	_	_	_
	Middle temporal gyrus	-64	-22	-4	4.24		_	_	_	_
		_	_	_	_	Cerebellum	16	-46	-18	3.15
	Sadness over Trunk	Left Hemisphere					Right Hemisphere
		MIN coordinates					MIN coordinates
		x	y	z	Z score		x	y	z	Z score
	Superior frontal gyrus, dorsolateral	-26	54	26	4.56		_	_	_	_
	Superior frontal gyrus, dorsolateral	-26	56	20	3.87		_	_	_	_
	Superior frontal gyrus, dorsolateral	-28	54	8	3.57		_	_	_	_
	Precuneus	-6	-60	44	3.32		_	_	_	_
	Middle cingulate & paracingulate gyri	-14	-48	30	3.66		_	_	_	_
	Posterior cingulate gyrus	-6	-48	26	4.5	Posterior cingulate gyrus	8	-48	28	3.85
						Posterior cingulate gyrus	4	-36	6	3.15
						Hippocampus	34	-28	-8	3.64
	Sadness over Feet	Left Hemisphere					Right Hemisphere
		MIN coordinates					MIN coordinates
		x	y	z	Z score		x	y	z	Z score
	Precuneus	-8	-52	36	4.32	Precuneus	8	-58	36	3.61
		_	_	_	_	Precuneus	6	-54	36	3.55
		_	_	_	_	Precuneus	2	-52	38	3.42
		_	_	_	_	Middle cingulate & paracingulate gyri	4	-48	36	3.24
